# Supplementary material for: Integration of metabolomics and transcriptomics provides insights into the molecular mechanism of temporomandibular joint osteoarthritis
Source: PLoS One. 2024 May 16;19(5):e0301341. doi: 10.1371/journal.pone.0301341 (PMC11098350; doi:10.1371/journal.pone.0301341)
Supplement: S2 Table — (XLSX) [file pone.0301341.s004.xlsx]

## Sheet: TMJ-OA_symbol_001_only_diffDEGs
Table S2 The 549 DE-MTGs in TMJ-OA human synovial membrane
id	logFC	AveExpr	t	P.Value	adj.P.Val	B
MYBPC1	-8.67184	4.73526	-49.6411	1.06858e-11	1.91641e-07	14.978
MZB1	4.52949	2.26475	43.2854	3.37681e-11	1.91641e-07	14.4567
CA3	-7.85933	4.22413	-43.2046	3.4302e-11	1.91641e-07	14.449
C10orf71	-2.92996	1.46498	-42.6959	3.78869e-11	1.91641e-07	14.3999
KLHL41	-7.94167	4.44361	-40.3465	6.09186e-11	2.46513e-07	14.1562
MYH7	-8.50692	4.59059	-36.913	1.28422e-10	4.3306e-07	13.7433
TNNC1	-9.01282	4.84639	-35.4417	1.80578e-10	5.21947e-07	13.5424
MYL1	-8.06645	4.28232	-34.8664	2.07109e-10	5.23806e-07	13.4595
TRDN	-5.69012	2.95044	-34.0356	2.53459e-10	5.69803e-07	13.335
TNNT1	-8.80231	4.83451	-32.504	3.72639e-10	7.53961e-07	13.0901
NRAP	-5.94382	3.24927	-31.7464	4.53926e-10	8.34936e-07	12.961
MYLPF	-5.83125	2.91562	-31.3795	5.00284e-10	8.43521e-07	12.8964
ACTA1	-9.00547	4.81699	-30.703	6.00291e-10	8.82394e-07	12.7739
CKM	-8.53729	4.68966	-30.6408	6.10563e-10	8.82394e-07	12.7623
MB	-9.17509	4.95379	-30.2754	6.74973e-10	9.10448e-07	12.6939
MYH1	-5.38605	2.98901	-27.6072	1.45857e-09	1.84445e-06	12.1472
MYH2	-8.06902	4.51919	-27.288	1.60719e-09	1.91284e-06	12.0758
MYOZ1	-7.34311	3.89703	-26.7543	1.89504e-09	2.13014e-06	11.9533
TNNC2	-7.98068	4.21397	-25.2124	3.10795e-09	3.30964e-06	11.576
PEBP4	-4.36659	2.1833	-25.0292	3.3025e-09	3.34097e-06	11.5288
ATP2A1	-5.64149	2.93989	-23.7682	5.07782e-09	4.89235e-06	11.1881
MYH6	-4.0659	2.26187	-23.4823	5.61536e-09	5.16434e-06	11.107
XIRP2	-6.11957	3.34993	-22.6546	7.5659e-09	6.65569e-06	10.8636
LCK	3.77881	2.0289	22.3193	8.56322e-09	7.21915e-06	10.7612
PYGM	-5.56259	3.32297	-22.1199	9.22536e-09	7.44773e-06	10.6992
KLHL31	-3.55125	1.77563	-21.9135	9.97174e-09	7.44773e-06	10.6341
TNNI1	-8.06821	4.39865	-21.7675	1.05404e-08	7.44773e-06	10.5876
MYL2	-9.50811	5.54918	-21.7169	1.07459e-08	7.44773e-06	10.5713
TNNI2	-6.50317	3.60104	-21.6779	1.09073e-08	7.44773e-06	10.5588
ACTN2	-5.80939	3.39879	-21.6456	1.10429e-08	7.44773e-06	10.5484
ANKRD1	-3.79859	1.96937	-21.0398	1.39727e-08	9.11967e-06	10.3487
CD6	3.73457	1.88976	20.6332	1.64237e-08	1.03844e-05	10.21
CASQ1	-5.90455	3.09145	-20.125	2.01894e-08	1.20044e-05	10.0311
CD74	2.782	10.1556	19.9919	2.13287e-08	1.20044e-05	9.98324
MYL3	-6.84219	3.76911	-19.9888	2.13558e-08	1.20044e-05	9.98213
SRL	-3.47006	2.21582	-19.9728	2.1498e-08	1.20044e-05	9.97633
LMOD2	-5.20651	2.62171	-19.9223	2.19523e-08	1.20044e-05	9.95804
PTPLA	-3.61617	1.80808	-19.7596	2.34928e-08	1.25087e-05	9.89861
SIX4	-2.01711	1.55603	-19.0218	3.21701e-08	1.66897e-05	9.6205
MYH8	-3.49903	1.74971	-18.4641	4.11217e-08	2.08004e-05	9.40041
CMYA5	-4.92409	4.47307	-18.3394	4.34841e-08	2.14589e-05	9.34999
TTN	-5.07776	6.7719	-17.9693	5.14355e-08	2.47785e-05	9.19765
NEB	-7.05932	4.69804	-17.8451	5.44574e-08	2.56241e-05	9.1456
CST7	4.23683	2.17904	17.6559	5.94503e-08	2.73377e-05	9.06539
CD8A	3.8569	2.08075	17.5837	6.14903e-08	2.76474e-05	9.03446
SASH3	4.37411	2.34331	16.9905	8.15283e-08	3.586e-05	8.77422
CSRP3	-4.07833	2.03916	-16.7576	9.13076e-08	3.93069e-05	8.66888
CFB	2.51797	5.07568	16.49	1.04197e-07	4.39211e-05	8.54551
SMPX	-5.00419	2.50209	-16.3944	1.09284e-07	4.51253e-05	8.50083
LMOD3	-3.77515	1.92401	-15.8125	1.46912e-07	5.94493e-05	8.22174
HSPB7	-4.55837	2.80642	-15.6975	1.55949e-07	6.18689e-05	8.16508
TCAP	-6.72751	3.82402	-15.4681	1.75892e-07	6.84388e-05	8.05051
ANKRD2	-5.1729	2.58645	-15.2091	2.01887e-07	7.70714e-05	7.91871
MYBPC2	-4.47842	2.3969	-15.0545	2.1944e-07	8.2221e-05	7.8387
ASB5	-3.55671	1.77836	-14.4626	3.04221e-07	0.000111071	7.52321
PAEP	3.67211	1.83605	14.444	3.07416e-07	0.000111071	7.51306
IKZF3	3.65023	2.02892	14.1323	3.67043e-07	0.000130287	7.34051
MYOT	-6.18733	4.13842	-14.0456	3.85842e-07	0.000133736	7.29173
TPM3	-1.68645	8.51563	-14.0272	3.89977e-07	0.000133736	7.28131
PADI2	-3.42429	2.22722	-13.6313	4.91828e-07	0.000164709	7.05376
LDB3	-5.29814	3.52255	-13.6152	4.96578e-07	0.000164709	7.04431
IFI30	3.89232	5.39233	13.4834	5.37245e-07	0.000175324	6.96677
HIST1H2AI	4.28393	2.33076	13.2539	6.17222e-07	0.000198226	6.8297
XIRP1	-2.78742	1.39371	-13.2235	6.28795e-07	0.000198788	6.81131
MYF6	-4.28014	2.17886	-13.184	6.44146e-07	0.000200508	6.78742
EEF1A2	-4.67879	2.61821	-12.8559	7.89363e-07	0.000240193	6.58553
RHOH	3.86642	2.05076	12.8438	7.95382e-07	0.000240193	6.57797
DUSP27	-2.24038	1.18094	-12.8028	8.16148e-07	0.00024284	6.5523
CSF1R	3.34016	5.1631	12.6186	9.17105e-07	0.000268925	6.43595
C1QB	3.62191	6.89322	12.5812	9.39293e-07	0.000271496	6.41206
TNNT3	-4.22951	5.0622	-12.4984	9.90498e-07	0.000282264	6.35898
FN1	1.28303	11.4622	12.4309	1.03457e-06	0.00029006	6.31539
CD79A	4.05512	2.02756	12.4131	1.04653e-06	0.00029006	6.30388
CCL21	2.8824	6.89197	12.2578	1.15784e-06	0.000316576	6.20248
PAIP2B	-2.74474	1.92688	-12.1885	1.21171e-06	0.000326888	6.15679
SMYD1	-4.02275	2.01137	-12.0203	1.35449e-06	0.000360597	6.04469
MYPN	-3.53769	2.26417	-11.9861	1.38573e-06	0.000364123	6.02171
FITM1	-3.58382	1.79191	-11.9142	1.45409e-06	0.000377187	5.97315
CADM3	1.59073	4.62415	11.8194	1.54998e-06	0.000396972	5.90866
SLCO2B1	2.57634	5.66814	11.6456	1.7447e-06	0.000441257	5.78895
RBM24	-4.42616	3.07564	-11.4661	1.97486e-06	0.000493301	5.66331
C1QA	2.82479	6.78219	11.4273	2.02892e-06	0.000500624	5.63589
TMEM176B	3.14931	5.27045	11.3916	2.08004e-06	0.000507052	5.61061
MYL4	-5.04994	2.52721	-11.3712	2.10993e-06	0.000508217	5.59611
CALML6	-5.03561	2.88506	-11.3277	2.17531e-06	0.000513031	5.56508
TIGIT	2.8942	1.4471	11.3242	2.18063e-06	0.000513031	5.5626
LRRC25	3.41334	1.95062	11.2369	2.31918e-06	0.000539356	5.49991
HFE2	-3.76804	1.9241	-11.1891	2.399e-06	0.00055158	5.46544
CACNA1S	-2.74531	1.4805	-11.1414	2.48193e-06	0.000564235	5.43081
TPM2	-2.74663	7.97019	-11.012	2.72297e-06	0.000612153	5.33624
TNFAIP8L2	2.97539	1.56404	10.9606	2.82599e-06	0.000628333	5.29831
FBXO40	-2.94702	1.47351	-10.8896	2.97534e-06	0.000653559	5.24566
ATP2A2	-1.67565	6.51251	-10.8764	3.00405e-06	0.000653559	5.23584
NCF1	3.92009	2.34437	10.7991	3.17854e-06	0.000684163	5.17806
HLA-DRA	2.2666	9.2803	10.743	3.31229e-06	0.000705447	5.13585
ATP1B4	-2.7548	1.3774	-10.6186	3.63171e-06	0.000765422	5.04145
ADIPOQ	-3.2484	1.98617	-10.4809	4.02559e-06	0.000839688	4.93571
ITGB2	3.68814	4.74329	10.405	4.26301e-06	0.000880138	4.87678
CYBB	2.69914	6.12648	10.3535	4.43276e-06	0.00090594	4.8366
SIGLEC10	3.86172	1.93086	10.3201	4.54705e-06	0.000920005	4.8104
HPSE	2.23826	1.17415	10.1949	5.00498e-06	0.000989316	4.71152
PPP1R3A	-4.18168	2.12553	-10.194	5.00848e-06	0.000989316	4.7108
SELPLG	3.52795	2.92289	10.1868	5.03631e-06	0.000989316	4.70508
CCR2	4.13563	2.57913	10.1486	5.18731e-06	0.00100918	4.67461
GZMB	4.64973	2.32486	10.1212	5.29844e-06	0.00102099	4.65273
TYMP	2.76438	4.33507	10.0733	5.49946e-06	0.00104972	4.61429
CCL18	5.96482	4.59036	10.0079	5.78752e-06	0.00109438	4.56155
LILRB4	4.86919	3.1361	9.98309	5.90114e-06	0.00110283	4.54146
ASB11	-3.01113	1.50556	-9.97447	5.94123e-06	0.00110283	4.53446
PSD4	3.48855	2.30105	9.90976	6.25179e-06	0.00114116	4.48177
CXCL1	3.01831	1.64069	9.908	6.26049e-06	0.00114116	4.48033
SIRPB2	2.5329	1.5556	9.87214	6.44059e-06	0.00115321	4.45098
GRAP2	3.786	2.22712	9.83531	6.63162e-06	0.001177	4.42073
PLN	-4.19264	3.07076	-9.74277	7.13984e-06	0.00125618	4.34424
CD7	2.98	1.49	9.70955	7.33269e-06	0.00127335	4.31661
CKMT2	-4.92769	2.46485	-9.70437	7.36331e-06	0.00127335	4.31229
CD209	3.344	3.70454	9.67715	7.52641e-06	0.00129052	4.28957
ODF3B	3.17276	1.67717	9.63735	7.77218e-06	0.0013138	4.25624
TMOD4	-5.21225	2.78784	-9.63419	7.79202e-06	0.0013138	4.25359
ENO3	-5.58858	4.11004	-9.60099	8.00444e-06	0.00133846	4.22568
CCL5	4.42747	4.65374	9.57543	8.17233e-06	0.00135533	4.20413
TXLNB	-2.70741	2.9408	-9.39715	9.45815e-06	0.00155583	4.05228
MYOZ2	-3.73585	1.9905	-9.38734	9.53516e-06	0.00155585	4.04385
JPH1	-3.48224	2.11258	-9.37482	9.63442e-06	0.00155701	4.03308
CD163	2.6607	7.04745	9.36103	9.74505e-06	0.00155701	4.0212
C16orf54	2.55666	1.50795	9.35756	9.77313e-06	0.00155701	4.0182
SYK	3.0067	2.70896	9.34589	9.86818e-06	0.00155987	4.00813
SGCG	-3.69429	2.05444	-9.26195	1.0583e-05	0.00165989	3.93533
LRRC39	-3.87411	2.07859	-9.21747	1.09849e-05	0.00169571	3.8965
CECR1	2.4239	4.48813	9.21253	1.10306e-05	0.00169571	3.89217
SYNPO2L	-3.09583	1.61388	-9.20906	1.10628e-05	0.00169571	3.88913
LRCH4	3.23722	2.26617	9.15601	1.15683e-05	0.00175987	3.84255
GZMA	4.21474	2.53737	9.0965	1.21661e-05	0.00182339	3.79001
PREX1	1.577	3.78132	9.08563	1.2279e-05	0.00182678	3.78037
AKNA	2.27163	3.89995	9.0751	1.23894e-05	0.00182975	3.77103
C1QC	3.5824	6.76534	9.03938	1.27723e-05	0.00187263	3.73927
MMP1	3.34727	5.29562	8.95365	1.37458e-05	0.00200086	3.66257
MYLK3	-3.21009	1.66932	-8.90209	1.43708e-05	0.00207689	3.61611
ITGAM	2.88257	3.50436	8.78248	1.59453e-05	0.00228809	3.50739
HLA-DRB5	3.92106	4.69439	8.77421	1.6061e-05	0.00228846	3.49983
NARFL	1.7304	3.50811	8.61145	1.85387e-05	0.00262303	3.3496
CD3D	4.00853	2.54949	8.57183	1.9204e-05	0.00267723	3.31265
IL2RG	3.95432	3.50509	8.56601	1.93039e-05	0.00267723	3.30721
ZWINT	1.90574	0.966603	8.56515	1.93187e-05	0.00267723	3.30641
FHL1	-1.42586	7.42017	-8.42351	2.19398e-05	0.00301979	3.17296
CTSB	1.63518	8.61263	8.36248	2.31884e-05	0.00317008	3.11485
IFI6	2.42366	5.5058	8.30085	2.45297e-05	0.00328394	3.05579
CD101	1.97008	1.14506	8.29461	2.46703e-05	0.00328394	3.04979
MMP3	2.86331	7.71171	8.2946	2.46705e-05	0.00328394	3.04977
COTL1	2.02408	5.63713	8.2587	2.54965e-05	0.00336081	3.01517
RUNX3	2.63189	1.70255	8.24848	2.5737e-05	0.00336081	3.0053
PKIA	-4.25038	3.22634	-8.24809	2.57463e-05	0.00336081	3.00492
SIRPA	1.98921	4.28196	8.2279	2.62295e-05	0.00338722	2.98538
TET1	-1.53664	1.73324	-8.22275	2.63541e-05	0.00338722	2.9804
HSPB3	-3.92583	2.42074	-8.21878	2.64509e-05	0.00338722	2.97654
NR1D2	-2.12481	4.48181	-8.17767	2.74753e-05	0.00349581	2.93659
CTSZ	1.73241	7.46183	8.17105	2.76444e-05	0.00349581	2.93014
AC131097.4	-4.25656	2.12828	-8.14957	2.82008e-05	0.00354402	2.90918
IL10RA	3.05795	4.35761	8.1418	2.8405e-05	0.00354765	2.90159
HIST1H3I	3.92738	2.32342	8.12763	2.87818e-05	0.00357265	2.88773
LCP2	2.51403	4.61691	8.09098	2.97824e-05	0.00367431	2.85177
SH3BGR	-4.61933	2.98771	-8.0735	3.02731e-05	0.00369351	2.83458
ATP1A2	-3.95552	4.26515	-8.07244	3.03031e-05	0.00369351	2.83353
RP11-766F14.2	-2.11096	1.12034	-8.05778	3.07219e-05	0.00372213	2.81909
MICB	2.60639	1.59395	8.04632	3.10538e-05	0.00373995	2.80778
DHRS7C	-2.81444	1.40722	-8.01965	3.18418e-05	0.00379833	2.7814
LAIR1	3.3521	4.40577	8.01575	3.19586e-05	0.00379833	2.77754
RYR1	-3.86592	2.74267	-8.01101	3.21017e-05	0.00379833	2.77283
DOK3	3.47995	2.39668	7.92172	3.49299e-05	0.00410893	2.6839
SCIMP	2.37777	1.41757	7.8947	3.58393e-05	0.0041911	2.65682
GBAS	-1.52647	4.91696	-7.88533	3.61607e-05	0.0041911	2.64741
CASQ2	-3.4916	3.29066	-7.88275	3.62498e-05	0.0041911	2.64482
HLA-C	1.82067	8.13793	7.82552	3.82886e-05	0.00440167	2.58714
THEMIS2	2.24145	3.74201	7.78558	3.97866e-05	0.00453261	2.54667
PARVG	2.26489	3.73163	7.78326	3.98757e-05	0.00453261	2.54431
CAPN3	-2.75866	3.5297	-7.75986	4.07856e-05	0.00461014	2.52051
FILIP1	-1.42711	3.70251	-7.74555	4.13534e-05	0.00464836	2.50593
POSTN	-2.19542	8.37294	-7.70583	4.29755e-05	0.00480399	2.46534
FGD3	3.73101	2.23358	7.68985	4.36476e-05	0.00485232	2.44896
TNC	1.33792	7.86505	7.6563	4.50971e-05	0.00496776	2.41448
DEF6	3.24327	1.88567	7.65448	4.51771e-05	0.00496776	2.41261
TBC1D10C	2.67105	1.41467	7.64525	4.55862e-05	0.00497381	2.40309
PDIA4	1.30418	5.44892	7.64216	4.57237e-05	0.00497381	2.39991
SH2D2A	2.44221	1.36044	7.62443	4.65234e-05	0.00503373	2.38161
SERPINA1	4.45303	4.51673	7.61454	4.69763e-05	0.00505315	2.37138
SLAMF8	4.32189	2.88192	7.60964	4.72024e-05	0.00505315	2.36631
RHBDF2	3.90354	2.41829	7.57426	4.88709e-05	0.00520423	2.32963
CXCL9	4.1326	3.97193	7.54562	5.02689e-05	0.00532509	2.29984
CHI3L1	4.30633	7.00446	7.53897	5.06001e-05	0.00533225	2.2929
ANKRD23	-3.8088	3.08794	-7.52356	5.13764e-05	0.00536377	2.27682
FCGR1A	3.92164	2.76734	7.52252	5.14294e-05	0.00536377	2.27573
QSOX1	1.4825	3.97751	7.51625	5.1749e-05	0.00536942	2.26918
EFHD2	1.95757	4.154	7.47981	5.36526e-05	0.00553854	2.23101
VSIG4	2.38987	5.34923	7.4508	5.52232e-05	0.00566578	2.20052
IGJ	6.2365	4.52775	7.44453	5.55691e-05	0.00566578	2.19392
MEI1	1.98674	0.993372	7.44172	5.57253e-05	0.00566578	2.19095
CHRNA1	-2.39925	1.19962	-7.41608	5.71701e-05	0.00575484	2.1639
PSMB10	3.90505	2.45653	7.40784	5.7643e-05	0.00577372	2.15519
FIBIN	-1.44663	3.73053	-7.37184	5.9761e-05	0.00595637	2.11704
ARHGDIB	2.02437	7.51337	7.35688	6.06664e-05	0.00601698	2.10114
HRC	-2.92509	1.87432	-7.34269	6.1539e-05	0.00607375	2.08603
ITGB7	3.95311	1.97656	7.31501	6.3281e-05	0.00621536	2.05651
SCD	-1.61766	4.11523	-7.30724	6.37801e-05	0.00623412	2.0482
FXR1	-1.27047	6.6939	-7.28657	6.51282e-05	0.00633528	2.02607
HCST	3.60587	1.80294	7.26175	6.67885e-05	0.0064657	1.99944
FYB	2.4158	4.83735	7.24923	6.76438e-05	0.00651732	1.98598
TMEM182	-2.87116	1.94839	-7.24448	6.7972e-05	0.0065179	1.98085
MYOM3	-2.78012	2.55862	-7.21919	6.97462e-05	0.00665459	1.95359
HMOX1	2.49102	4.10379	7.21485	7.00552e-05	0.00665459	1.94891
MLTK	-1.01118	5.6259	-7.20923	7.04583e-05	0.00665703	1.94284
HIST1H2BL	3.6308	2.1	7.20534	7.07389e-05	0.00665703	1.93863
CTSH	1.11781	6.80777	7.19827	7.12523e-05	0.0066743	1.93098
APOL3	1.26496	5.12841	7.18169	7.2471e-05	0.00675717	1.91302
SLC11A1	3.42152	2.11605	7.17216	7.31825e-05	0.00679221	1.90268
MYO1G	2.9917	2.60005	7.16317	7.38601e-05	0.00680456	1.89293
CD68	2.41819	6.71752	7.16148	7.39882e-05	0.00680456	1.89109
SNRNP48	-1.70131	2.42717	-7.15661	7.43596e-05	0.00680778	1.88579
SOD2	1.7737	8.45432	7.14524	7.52334e-05	0.00685674	1.87342
VKORC1L1	-2.95389	3.25653	-7.12079	7.71506e-05	0.00699995	1.84678
FBXO32	-2.00818	5.1903	-7.06174	8.20075e-05	0.0074074	1.78212
AMOT	-1.59548	3.84724	-7.05563	8.25295e-05	0.00742142	1.7754
LGMN	1.94813	7.0283	7.0382	8.4037e-05	0.00752355	1.75623
ZNF491	-2.63764	1.68611	-7.02124	8.55335e-05	0.00753821	1.73753
TSPYL5	-1.11077	2.79647	-7.01842	8.5785e-05	0.00753821	1.73442
F13A1	2.98822	6.62324	7.01536	8.60585e-05	0.00753821	1.73105
BATF	3.03155	1.64317	7.01162	8.63948e-05	0.00753821	1.72692
B3GNTL1	2.80546	1.40273	7.01116	8.64363e-05	0.00753821	1.72641
TMSB10	1.83499	10.1564	6.98724	8.86226e-05	0.00769571	1.69994
FAT3	-2.27159	1.85382	-6.96166	9.1027e-05	0.00787073	1.67158
APBB1IP	1.68832	3.9652	6.94572	9.25617e-05	0.00796936	1.65386
PIK3AP1	2.16958	3.51164	6.9344	9.3669e-05	0.00803053	1.64126
DES	-6.33807	5.50984	-6.9063	9.64808e-05	0.0081958	1.60991
MURC	-3.56253	2.01616	-6.90509	9.66048e-05	0.0081958	1.60855
NDRG2	-2.17298	5.57243	-6.90305	9.6812e-05	0.0081958	1.60628
IGSF22	-3.27208	1.68769	-6.88078	9.91159e-05	0.00835589	1.58135
ALOX5	3.88686	3.54868	6.86797	0.000100468	0.00839984	1.56698
ADPRHL1	-3.098	2.02098	-6.86539	0.000100743	0.00839984	1.56408
AC026703.1	-2.48775	1.56557	-6.86361	0.000100933	0.00839984	1.56209
PSAP	1.10679	8.64115	6.85677	0.000101667	0.00839984	1.5544
PNCK	2.44175	1.22088	6.8371	0.000103811	0.00853827	1.53228
ALDH5A1	-2.3695	1.59393	-6.80323	0.00010762	0.0088157	1.49407
HLA-DPB1	2.3548	7.36041	6.78806	0.000109376	0.00892337	1.47691
HLA-B	1.44131	8.63776	6.77603	0.00011079	0.00900248	1.46328
PLEK	2.73625	4.32484	6.77122	0.000111361	0.00901269	1.45783
PLTP	2.2617	6.46456	6.76308	0.000112335	0.00905531	1.44859
C9orf89	3.61099	2.56038	6.75235	0.000113634	0.00912364	1.4364
CORO1A	4.10639	3.49391	6.71401	0.00011841	0.00946954	1.39273
TIMP1	1.87054	8.1362	6.68912	0.000121629	0.00968866	1.36428
GLUL	1.03208	8.34596	6.67611	0.00012335	0.00978718	1.34938
IL17RA	1.49854	2.7865	6.6476	0.000127214	0.0100544	1.31664
WAS	3.78989	2.85709	6.63843	0.000128486	0.0100871	1.30609
TBX3	-1.34857	1.86251	-6.62943	0.000129747	0.0101358	1.29573
LCP1	2.46178	5.72768	6.62429	0.000130473	0.0101533	1.28981
GRINA	1.71586	4.25148	6.61897	0.000131229	0.010173	1.28367
IL1RN	2.14058	1.07029	6.61106	0.000132363	0.0102218	1.27454
FOLR2	2.33608	5.40234	6.56709	0.000138865	0.0106831	1.22365
PDK4	-2.34302	5.48307	-6.55811	0.000140236	0.0107431	1.21322
FXYD5	1.32046	6.20654	6.55504	0.000140707	0.0107431	1.20966
PRKAA2	-2.38114	1.57208	-6.551	0.000141332	0.0107503	1.20496
OSBPL6	-2.42973	2.13574	-6.54103	0.000142883	0.0108276	1.19337
PCED1B	2.63277	1.40468	6.52053	0.000146135	0.0109916	1.16949
RARRES1	1.67848	4.66689	6.51046	0.000147762	0.0110728	1.15773
PGAM2	-3.65331	2.39408	-6.50153	0.000149221	0.0111409	1.14731
PPP1CA	1.27982	4.66493	6.49034	0.000151071	0.0112376	1.13422
ERBB4	-2.4996	1.28136	-6.46899	0.000154674	0.0114634	1.1092
CLSTN2	-1.94429	2.39078	-6.45929	0.00015634	0.0115446	1.09783
MYOM1	-3.1191	3.95575	-6.45501	0.000157082	0.0115572	1.0928
ESRRG	-2.33049	1.16525	-6.44599	0.000158659	0.0116033	1.08219
TYROBP	2.23188	6.31386	6.44488	0.000158854	0.0116033	1.08089
CRIP1	2.65251	6.65164	6.43817	0.000160039	0.0116478	1.07299
SLC25A4	-3.50611	3.12639	-6.41631	0.00016397	0.0118911	1.04723
C7orf31	2.24325	1.17993	6.40165	0.000166666	0.0120434	1.02992
ZBTB8A	-2.24917	2.02607	-6.3884	0.000169142	0.0121789	1.01425
MYLK2	-2.99034	1.52758	-6.37632	0.000171437	0.0123003	0.999943
CXCL13	4.43033	2.87173	6.36812	0.000173013	0.0123494	0.990226
LBP	2.86627	1.79627	6.36483	0.000173651	0.0123494	0.986317
IL21R	2.41756	1.47785	6.36189	0.000174221	0.0123494	0.982834
ABLIM2	-2.26899	2.73054	-6.35876	0.000174832	0.0123494	0.979117
XBP1	2.37232	5.34686	6.35702	0.000175173	0.0123494	0.977047
KIAA1671	-1.28402	3.46849	-6.34963	0.000176627	0.0124086	0.968271
FPR1	4.00113	2.70572	6.31451	0.000183721	0.0128343	0.926445
LILRB3	3.3023	1.77636	6.31338	0.000183955	0.0128343	0.925097
EZR	1.50171	5.12674	6.30701	0.000185277	0.0128822	0.917487
DTNA	-2.70005	3.20468	-6.29801	0.000187163	0.0129688	0.906729
FCGR3A	3.30769	5.41931	6.27644	0.000191767	0.0132156	0.880918
NCF4	3.46257	3.26892	6.27522	0.000192032	0.0132156	0.879451
ABHD14A	2.68548	1.94819	6.26715	0.00019379	0.0132914	0.869771
HLA-DPA1	1.43841	7.88193	6.26355	0.00019458	0.0133004	0.865452
BLM	1.92863	0.999208	6.25025	0.000197527	0.0134564	0.849484
SMR3B	-4.07975	2.31485	-6.23312	0.000201397	0.013674	0.828874
SYPL1	-1.25882	5.85306	-6.22519	0.000203215	0.0137513	0.819326
ENO1	1.18274	6.53195	6.18412	0.000212931	0.0143527	0.769707
LYZ	3.51529	6.94896	6.1817	0.00021352	0.0143527	0.766773
PERP	-2.19123	2.11147	-6.15108	0.000221118	0.0147383	0.729625
CD36	-1.59887	6.11784	-6.15103	0.00022113	0.0147383	0.729568
PYGO1	-1.79453	2.36926	-6.1498	0.000221442	0.0147383	0.728068
NMRK2	-3.68957	1.84479	-6.14252	0.000223293	0.0147643	0.719226
UNC45B	-2.54255	1.36194	-6.13222	0.000225944	0.014891	0.706683
SVIL	-1.61095	5.39469	-6.07477	0.000241371	0.0157979	0.636503
APOBEC3G	1.51077	3.83372	6.07235	0.000242048	0.0157979	0.633529
CFL2	-2.38252	6.06815	-6.06263	0.000244777	0.0159247	0.621613
CD4	2.00822	4.8001	6.05307	0.000247499	0.0160501	0.609864
LGALS3BP	1.62211	5.94926	6.04887	0.000248704	0.0160596	0.604702
SH3BP1	3.69748	2.26603	6.03608	0.000252412	0.0162129	0.588974
CTSL	1.6786	6.92627	6.03266	0.000253414	0.0162257	0.584764
ARPC1B	1.91597	6.49283	6.0236	0.00025609	0.0163453	0.573601
RASSF4	2.61968	4.17133	6.01434	0.000258856	0.0164699	0.562188
PRRX1	-1.10196	8.17373	-6.00986	0.000260208	0.016504	0.556652
PTPRCAP	3.07196	1.96018	5.99501	0.000264739	0.016739	0.538304
ITK	3.35657	2.62195	5.98967	0.00026639	0.0167645	0.5317
RAC2	3.87447	3.21787	5.98835	0.0002668	0.0167645	0.530066
SATB2	-1.41526	3.24506	-5.98429	0.000268065	0.0167918	0.525036
MOB3A	2.51274	3.97224	5.98012	0.000269368	0.0168214	0.519883
TNFRSF1A	1.04659	6.66371	5.97743	0.000270216	0.0168224	0.516543
SREK1IP1	-1.2061	1.92627	-5.95676	0.000276813	0.0171311	0.490909
RALY	1.37009	4.81078	5.95467	0.000277491	0.0171311	0.488311
HLA-A	1.59792	7.93256	5.95398	0.000277714	0.0171311	0.487456
GPD1	-2.91476	2.36157	-5.94399	0.000280979	0.0172443	0.475036
C7orf43	2.76894	1.76355	5.94315	0.000281255	0.0172443	0.473991
EIF3E	-1.29805	8.17209	-5.91621	0.000290279	0.0176959	0.44043
DAPP1	2.72206	1.95748	5.91338	0.000291244	0.0176959	0.4369
FSD2	-2.08803	1.07804	-5.9089	0.000292779	0.0177359	0.431316
SMAP2	1.26514	4.91059	5.90256	0.000294968	0.0178152	0.4234
TSHR	2.17888	1.09878	5.89775	0.000296642	0.017863	0.417384
WBP1L	1.01979	4.86845	5.895	0.000297605	0.0178678	0.413939
PDLIM3	-1.77559	5.46246	-5.88461	0.000301267	0.0180342	0.400939
TMOD1	-2.84473	2.68619	-5.872	0.000305778	0.0181965	0.385145
IFITM3	1.75573	7.84824	5.86189	0.000309449	0.0183609	0.372463
TRIM55	-2.92302	1.46151	-5.85762	0.000311013	0.0183998	0.367103
MAN2B2	1.29413	3.52594	5.85439	0.000312202	0.0184163	0.363048
CR1	2.66886	2.27461	5.84966	0.00031395	0.0184179	0.357114
SYNC	-1.12685	2.926	-5.8461	0.000315278	0.0184179	0.352628
2023-03-01	2.76348	3.81255	5.84481	0.00031576	0.0184179	0.351005
MSRB3	-1.38803	4.7855	-5.84433	0.000315936	0.0184179	0.350411
NEXN	-3.2455	4.0751	-5.84208	0.000316781	0.0184179	0.347574
LAG3	2.52943	1.63546	5.83409	0.000319792	0.018503	0.33752
C1R	1.40052	9.60848	5.83224	0.00032049	0.018503	0.3352
USP54	-1.24355	4.56189	-5.83093	0.000320988	0.018503	0.333551
TNFAIP6	3.00981	3.59116	5.82435	0.000323503	0.018595	0.325258
MAFB	1.42153	5.84107	5.81845	0.000325777	0.0186238	0.317813
CRYAB	-2.21957	7.15547	-5.81768	0.000326075	0.0186238	0.316841
AKT3	-1.367	6.54997	-5.81589	0.000326765	0.0186238	0.314593
OAZ1	1.22457	7.18905	5.79963	0.00033314	0.0189337	0.294059
LYVE1	1.32261	5.36757	5.77007	0.000345076	0.0195572	0.256643
CTNNAL1	-1.52715	3.49122	-5.76452	0.000347372	0.0196258	0.249597
CNPY3	1.35593	4.45263	5.76244	0.000348233	0.0196258	0.246964
RNF213	1.06472	6.75478	5.75924	0.000349568	0.0196258	0.242899
PLCL1	-1.22597	3.6555	-5.75781	0.000350166	0.0196258	0.241081
TOX	1.22777	0.627502	5.7497	0.000353573	0.0197473	0.230791
AGL	-2.21654	3.92997	-5.74802	0.000354285	0.0197473	0.228652
BAG2	-2.34679	3.19529	-5.72507	0.000364155	0.0202416	0.199448
CAP2	-2.93527	2.93567	-5.70691	0.000372178	0.0206309	0.176286
WDFY4	3.07107	2.55614	5.67302	0.000387676	0.0213729	0.132928
RRBP1	1.32833	5.8292	5.6588	0.000394386	0.0215864	0.114691
FAIM3	3.52112	2.18627	5.65677	0.000395355	0.0215864	0.112081
IRF4	2.97641	2.03208	5.6558	0.000395816	0.0215864	0.110844
IL2RB	3.04906	2.20832	5.65159	0.000397836	0.0216382	0.105434
PPP2R3A	-1.87397	3.77616	-5.63636	0.000405233	0.0219793	0.0858554
PTPRE	1.49523	3.88105	5.63423	0.00040628	0.0219793	0.0831115
EDN1	-1.66624	2.24907	-5.63154	0.000407605	0.0219922	0.0796512
NUAK1	-1.44089	3.71435	-5.62528	0.00041071	0.0221008	0.0715854
ZNF772	-1.1832	2.0054	-5.62165	0.000412525	0.0221396	0.0669001
ST6GALNAC4	3.6727	2.72363	5.6014	0.000422789	0.0225889	0.0407811
ENG	1.30759	5.91728	5.60074	0.00042313	0.0225889	0.0399244
KBTBD3	-2.02838	1.36697	-5.5931	0.00042708	0.0227397	0.0300504
CHST11	1.9863	3.45906	5.584	0.000431837	0.0229327	0.0182792
PEBP1	-1.10971	6.21026	-5.57916	0.000434389	0.0230079	0.0120153
PFN1	1.56775	7.10424	5.57623	0.000435944	0.0230299	0.00821873
BTN3A2	1.57876	5.00915	5.57243	0.000437971	0.0230767	0.00328986
HLA-DOA	3.09068	4.18431	5.55765	0.000445942	0.0234357	-0.0158792
LAPTM5	2.47113	5.68967	5.55549	0.00044712	0.0234367	-0.018682
PDPN	1.57467	5.53802	5.55294	0.000448514	0.023449	-0.0219893
HIST1H2BH	3.60159	2.30624	5.54274	0.000454145	0.0236609	-0.0352487
BIVM	-1.44794	2.90229	-5.54137	0.000454905	0.0236609	-0.0370262
BAK1	2.41999	1.65736	5.53005	0.000461255	0.0239101	-0.0517574
EML2	3.62759	2.82468	5.52863	0.000462059	0.0239101	-0.053606
CMKLR1	1.51633	4.85563	5.52081	0.000466507	0.0240174	-0.0637875
RSC1A1	-2.26266	2.95448	-5.51461	0.00047007	0.0241394	-0.0718737
TLR2	2.06297	2.72905	5.50793	0.00047394	0.0242765	-0.0805859
S100A9	3.50347	5.41766	5.49944	0.000478911	0.0244098	-0.0916721
NOD2	2.72765	1.38681	5.49937	0.000478954	0.0244098	-0.0917678
RPS26	-1.0704	7.59518	-5.46977	0.000496736	0.0251832	-0.130503
CXCR6	2.4111	1.20555	5.46762	0.00049805	0.0251832	-0.133312
CSF2RB	1.51326	3.27131	5.466	0.000499052	0.0251832	-0.135445
PM20D2	-2.03522	2.10458	-5.46448	0.000499987	0.0251832	-0.137436
SNX17	1.52501	4.80267	5.46388	0.000500354	0.0251832	-0.138214
GNAI1	-3.06248	2.67418	-5.45791	0.000504056	0.0253066	-0.146047
FCGR2B	1.76606	4.17625	5.43896	0.000516008	0.0257788	-0.170948
TUBA8	-1.98382	1.22646	-5.43491	0.000518598	0.0258443	-0.176267
CTSD	1.82447	6.5644	5.42297	0.000526328	0.0261009	-0.191987
SLC35B3	-2.43483	1.67717	-5.41802	0.000529572	0.0261976	-0.198516
ZNF365	-1.81371	1.30228	-5.40829	0.000536004	0.0264512	-0.211343
NUFIP1	-2.05887	1.49267	-5.40259	0.000539818	0.0265299	-0.218876
SEPT6	1.73355	4.35554	5.40198	0.000540222	0.0265299	-0.219669
TNFAIP3	1.32507	4.45496	5.39788	0.000542985	0.026601	-0.225089
FTL	1.77774	10.6221	5.39051	0.000547987	0.0267812	-0.234833
MYL5	-4.38579	4.02271	-5.38014	0.000555104	0.0269986	-0.248541
MMP16	-1.13534	2.76371	-5.37638	0.000557715	0.027049	-0.253526
CAMK2A	-2.47414	1.2671	-5.3748	0.000558813	0.027049	-0.255616
LRRC17	-1.78359	3.82805	-5.36308	0.000567042	0.0273818	-0.271146
PYCARD	3.69004	2.98423	5.36021	0.000569081	0.027404	-0.274959
XPNPEP1	1.35942	5.52273	5.35681	0.0005715	0.027404	-0.279465
KIAA0408	-3.17269	3.06735	-5.35398	0.000573523	0.027404	-0.283219
FABP3	-3.96058	4.39767	-5.35317	0.000574105	0.027404	-0.284296
PLEKHO2	1.44689	4.15201	5.35293	0.000574274	0.027404	-0.284609
TOMM70A	-1.42987	3.995	-5.34519	0.000579858	0.0276053	-0.294888
SH3BGRL2	-2.34592	2.95383	-5.34038	0.000583358	0.0277067	-0.30128
SAC3D1	1.90723	1.01874	5.33777	0.000585266	0.0277323	-0.30475
STAC3	-3.59391	3.1455	-5.33281	0.000588918	0.02782	-0.311358
MYBL2	1.65849	1.02299	5.33152	0.000589867	0.02782	-0.313068
DSG2	-1.81628	2.007	-5.3224	0.00059665	0.027966	-0.325213
MRAP2	-1.83959	1.25456	-5.32169	0.000597178	0.027966	-0.326153
RPL3L	-3.31481	1.65741	-5.32114	0.000597591	0.027966	-0.326887
TAPBP	1.32507	5.4415	5.31994	0.000598491	0.027966	-0.328486
ARSA	2.91455	2.23287	5.30798	0.000607539	0.0282852	-0.344424
RAB10	-1.05091	6.86804	-5.30723	0.000608117	0.0282852	-0.345435
TP63	-2.46084	1.63765	-5.30064	0.000613171	0.0283434	-0.354225
HSDL1	-2.13272	2.91352	-5.30058	0.000613218	0.0283434	-0.354306
GRN	1.54117	6.69465	5.29971	0.000613891	0.0283434	-0.355471
CCDC106	2.20823	1.7313	5.29217	0.00061974	0.0284982	-0.365544
SACS	-1.24631	3.74704	-5.27958	0.000629642	0.0288879	-0.38238
LAT2	2.56749	3.086	5.27181	0.000635836	0.029063	-0.392777
PTPRC	2.23424	5.54937	5.27061	0.000636801	0.029063	-0.394388
MS4A4A	3.40302	4.17759	5.2694	0.000637768	0.029063	-0.395999
NRN1	-2.00781	3.68144	-5.26207	0.000643695	0.0291717	-0.405824
APOE	1.80469	6.26801	5.26194	0.000643801	0.0291717	-0.405999
RPL34	-1.26637	9.08593	-5.26111	0.00064448	0.0291717	-0.407118
ZAP70	2.61488	1.49792	5.24457	0.000658091	0.0297213	-0.429314
KLHL6	1.96952	1.15168	5.24272	0.000659627	0.0297243	-0.431789
PPP2R1B	-1.1368	3.67731	-5.23615	0.000665135	0.0298146	-0.44062
ACADM	-1.54308	5.15762	-5.23533	0.00066583	0.0298146	-0.44173
LPHN3	-1.89467	1.4812	-5.23507	0.00066605	0.0298146	-0.44208
FBN1	1.03924	7.63923	5.2256	0.000674087	0.0300335	-0.454818
RBFOX1	-3.0073	1.50394	-5.22389	0.000675553	0.0300335	-0.457125
TGM2	1.68738	4.26881	5.22116	0.000677889	0.0300335	-0.460791
ISM1	-1.3297	4.56725	-5.22061	0.000678363	0.0300335	-0.461532
ZNF354C	-1.52227	1.9226	-5.21685	0.000681609	0.0300447	-0.466602
ALPK2	-2.25729	2.56771	-5.21573	0.000682581	0.0300447	-0.468115
FTH1	1.03799	11.3015	5.21345	0.000684555	0.0300447	-0.471182
CTSS	2.27509	6.32515	5.2037	0.000693081	0.030353	-0.484325
NDUFA4L2	1.38752	5.52239	5.1882	0.000706876	0.0308903	-0.505253
RBM47	2.50633	3.49164	5.17824	0.0007159	0.0312172	-0.518721
SEPT1	2.22929	1.32045	5.16444	0.000728609	0.0317031	-0.537405
FPR2	2.19466	1.09733	5.16227	0.000730627	0.0317227	-0.540341
NOA1	-1.01888	2.64176	-5.15896	0.000733726	0.031789	-0.544834
TMEM38A	-3.06144	1.99792	-5.15527	0.000737195	0.0318711	-0.549843
SVEP1	-1.55357	3.93228	-5.15073	0.000741477	0.0319879	-0.555991
UBD	3.98117	3.0048	5.14905	0.000743074	0.0319885	-0.558276
CDC45	2.03487	1.04276	5.14095	0.00075081	0.0321947	-0.56927
N6AMT1	-1.608	2.02848	-5.14071	0.000751045	0.0321947	-0.569604
RASGRP1	2.93286	2.28207	5.13686	0.000754755	0.0322853	-0.574834
RAB37	2.35485	1.54446	5.12917	0.000762222	0.0324506	-0.585286
LIMD2	2.78754	2.41317	5.12793	0.000763431	0.0324506	-0.586968
SLC45A4	1.29124	2.49234	5.12491	0.000766391	0.0325082	-0.591076
TNF	1.4959	0.764986	5.12085	0.000770389	0.0326094	-0.596599
SPOCK2	2.91259	2.84246	5.10792	0.000783281	0.0330858	-0.614216
SLC2A4	-2.45469	1.69228	-5.10573	0.000785488	0.03311	-0.617203
MSRB1	2.44638	2.74789	5.09226	0.000799208	0.0336182	-0.635582
SOCS6	-1.68849	2.81182	-5.07542	0.000816726	0.0342838	-0.658595
HLA-DQA2	3.58567	3.52517	5.07007	0.000822372	0.0343872	-0.665908
CKAP4	1.12784	5.28205	5.06796	0.000824614	0.0343872	-0.668797
COMT	1.70051	5.1482	5.06684	0.000825809	0.0343872	-0.670334
ZYX	1.80035	5.64434	5.06668	0.000825985	0.0343872	-0.67056
SYPL2	-2.46883	1.65772	-5.06139	0.000831633	0.0345512	-0.677792
C16orf80	-1.28	4.03792	-5.05936	0.000833822	0.0345711	-0.680581
HDX	-2.2511	2.06077	-5.04202	0.000852712	0.03521	-0.704355
TF	-2.77075	1.56611	-5.0338	0.00086184	0.0355145	-0.715654
NEK6	1.69717	4.67586	5.03078	0.000865209	0.0355808	-0.719794
DMD	-2.80571	4.38471	-5.02688	0.000869596	0.035685	-0.725162
STAB1	2.18585	5.36493	5.0254	0.000871268	0.035685	-0.7272
PMM1	2.64847	1.79333	5.01201	0.000886524	0.0362365	-0.745619
BBS12	-2.0026	1.78494	-5.00693	0.000892396	0.0364029	-0.752623
CYTIP	3.40139	3.03124	5.00079	0.000899542	0.0366206	-0.761085
LRRC70	-2.68923	2.3647	-4.99714	0.000903817	0.0367182	-0.766116
C1orf170	-1.59466	0.797328	-4.99565	0.000905569	0.0367182	-0.768169
PPP1R3C	-2.11797	4.89976	-4.97477	0.000930515	0.037579	-0.796999
EPM2AIP1	-1.24487	3.45421	-4.9707	0.000935468	0.0375821	-0.802631
CXCL16	3.341	4.0631	4.96892	0.000937648	0.0375821	-0.805101
VAV1	2.73919	2.55499	4.96873	0.00093788	0.0375821	-0.805363
GBP5	3.21708	3.39804	4.96709	0.000939878	0.0375821	-0.807621
ZNF770	-1.09352	4.19988	-4.95658	0.00095286	0.0380261	-0.822172
BAI3	-1.83072	1.45723	-4.9442	0.0009684	0.0385457	-0.839332
DCAF6	-1.4741	5.24215	-4.94319	0.000969691	0.0385457	-0.840744
KIAA1377	-1.4471	3.71815	-4.93434	0.000980978	0.0389179	-0.853018
CCL4	3.21275	2.60022	4.92098	0.000998296	0.0395274	-0.871579
OMD	-2.19974	3.66532	-4.91431	0.00100707	0.0397969	-0.880857
TMEM67	-3.55744	3.00005	-4.9099	0.00101292	0.0399501	-0.887002
ZNF382	-2.09259	1.40495	-4.9062	0.00101784	0.0400662	-0.892143
ZNF385A	1.90413	3.45941	4.90208	0.00102337	0.040186	-0.897885
KITLG	-1.19147	4.38091	-4.90097	0.00102486	0.040186	-0.899429
FCGR1B	2.49845	1.26318	4.89258	0.00103623	0.0405531	-0.911124
FAM84B	-2.19886	2.21936	-4.89081	0.00103865	0.0405694	-0.9136
C5orf51	-1.22824	3.34485	-4.87175	0.00106504	0.0414293	-0.940206
ENDOD1	-1.33524	3.95351	-4.87031	0.00106706	0.0414293	-0.942213
SAA2	3.92579	1.96289	4.87013	0.00106732	0.0414293	-0.942469
FBXO42	1.06356	2.67346	4.86904	0.00106885	0.0414293	-0.943995
ACOT7	2.62331	3.01332	4.86425	0.00107562	0.0416119	-0.950687
TBC1D12	-1.4246	2.92452	-4.85021	0.00109576	0.04231	-0.970348
PGRMC2	-2.00682	4.88727	-4.84564	0.00110239	0.042485	-0.976746
SIGLEC1	2.61975	2.75853	4.83641	0.00111593	0.042925	-0.989686
ANKRD44	3.2021	4.89662	4.83358	0.00112012	0.0429561	-0.993659
AMPD1	-2.94146	2.39562	-4.83244	0.0011218	0.0429561	-0.995254
CCR5	2.83634	2.57511	4.83014	0.00112523	0.0429561	-0.998484
PSTPIP1	3.87182	2.95537	4.82708	0.00112979	0.043049	-1.00277
LGALS9	3.04107	4.67632	4.82234	0.00113692	0.0432392	-1.00944
CHI3L2	1.44558	8.04981	4.81918	0.00114169	0.0433392	-1.01388
CD5	2.83839	1.41919	4.81591	0.00114665	0.0434459	-1.01847
DPP7	1.14255	5.46008	4.81137	0.00115358	0.0436269	-1.02486
BRWD1	-1.60833	5.33332	-4.8085	0.00115797	0.0437111	-1.02888
TMEM66	1.07929	6.40565	4.80344	0.00116579	0.0439243	-1.03602
LMOD1	-1.80827	3.85319	-4.79472	0.00117937	0.0442713	-1.04829
SLN	-5.16756	4.39613	-4.78195	0.00119957	0.0448629	-1.06629
RSPO3	-2.18378	2.04264	-4.77895	0.00120437	0.0449596	-1.07052
MMP2	1.12963	9.65193	4.77249	0.00121478	0.0452647	-1.07964
C10orf32	-2.00587	3.2552	-4.76591	0.00122548	0.0455255	-1.08893
GPRASP1	-1.54028	2.6508	-4.76542	0.00122628	0.0455255	-1.08963
SIRT6	2.21854	1.38502	4.76284	0.00123051	0.0455561	-1.09327
HLA-DMA	1.69404	6.41578	4.76217	0.00123161	0.0455561	-1.09422
RPL7	-1.11132	9.35766	-4.75474	0.00124389	0.0458663	-1.10473
RBM41	-1.01605	4.2212	-4.75435	0.00124453	0.0458663	-1.10528
HIST1H1D	2.41137	5.0841	4.74077	0.00126732	0.0466211	-1.1245
CCDC104	-1.19838	4.63867	-4.73441	0.00127814	0.0468569	-1.13351
PDE1A	-1.98654	3.83063	-4.73191	0.00128243	0.0468569	-1.13705
AIF1	1.90475	5.83775	4.7317	0.0012828	0.0468569	-1.13736
WASL	-1.1327	3.31043	-4.73159	0.00128299	0.0468569	-1.13752
CCDC176	-1.78059	2.31609	-4.7289	0.00128761	0.0469409	-1.14132
GZMK	2.73024	2.34286	4.72337	0.00129717	0.0471886	-1.14916
TUBA1B	1.10668	7.16949	4.72228	0.00129907	0.0471886	-1.15071
MRPS30	-1.44009	4.02997	-4.71702	0.00130828	0.0473407	-1.15819
RYR3	-2.4254	1.3219	-4.71433	0.001313	0.0473407	-1.16201
PPP1R21	1.38094	4.32575	4.71382	0.00131389	0.0473407	-1.16273
ANXA4	1.31667	6.1672	4.71322	0.00131496	0.0473407	-1.16358
COL6A6	-1.93463	1.45637	-4.70987	0.00132087	0.047392	-1.16833
CEP70	-2.03333	4.4881	-4.7088	0.00132276	0.047392	-1.16986
SDC3	1.79571	3.99834	4.70769	0.00132475	0.047392	-1.17144
AMOTL1	-1.02268	4.73747	-4.70712	0.00132575	0.047392	-1.17224
SH3BGRL3	1.82871	6.37148	4.70342	0.00133236	0.0474605	-1.17751
DBNL	1.30435	4.88463	4.69565	0.00134633	0.047874	-1.18856
TREM1	3.62355	3.65882	4.69376	0.00134976	0.0478765	-1.19125
AOC1	2.36516	1.37164	4.693	0.00135113	0.0478765	-1.19233
HDAC2	-1.12736	5.2744	-4.68938	0.00135773	0.0480262	-1.19749
FAM46C	1.12385	3.55477	4.68387	0.00136784	0.0482812	-1.20534
EDNRA	-1.73235	3.94559	-4.68285	0.00136971	0.0482812	-1.20679
AIM2	3.69249	1.84625	4.6716	0.00139062	0.0488925	-1.22283
COX18	-1.193	1.62892	-4.67092	0.00139189	0.0488925	-1.2238
OSCAR	1.58754	0.993809	4.66674	0.00139975	0.0490833	-1.22976
EIF2AK3	-1.91474	4.97965	-4.65572	0.00142071	0.0496727	-1.2455
EBF3	-1.81417	3.77409	-4.65533	0.00142146	0.0496727	-1.24606
IL27RA	1.49674	1.12456	4.64944	0.00143281	0.0499828	-1.25448
