# Supplementary material for: Integration of metabolomics and transcriptomics provides insights into the molecular mechanism of temporomandibular joint osteoarthritis
Source: PLoS One. 2024 May 16;19(5):e0301341. doi: 10.1371/journal.pone.0301341 (PMC11098350; doi:10.1371/journal.pone.0301341)
Supplement: S3 Table — (XLSX) [file pone.0301341.s005.xlsx]

## Sheet: Sheet 1
Table S3-20 DE-MTGs identified by overlapping were selected
Only GSE205389	Only metabolism-related genes	GSE205389 AND metabolism-related genes
MYBPC1	AKR1C4	CA3
MZB1	PRODH	CKM
C10orf71	NME6	PYGM
KLHL41	GK	TYMP
MYH7	CKMT1A	CKMT2
TNNC1	PAICS	HMOX1
MYL1	CES1	ALOX5
TRDN	GLS2	ALDH5A1
TNNT1	POLR2D	GLUL
NRAP	SAT1	GPD1
MYLPF	UAP1	AGL
ACTA1	DGKG	CHST11
MB	UPB1	ARSA
MYH1	AKR1B10	ACADM
MYH2	TH	FTH1
MYOZ1	POLD4	COMT
TNNC2	PLA2G5	PMM1
PEBP4	LIPF	AMPD1
ATP2A1	ACAT1	PDE1A
MYH6	UGT2B7	AOC1
XIRP2	PIP4K2C
LCK	NT5C
KLHL31	ARG1
TNNI1	DNMT3L
MYL2	DHRS4L2
TNNI2	RDH10
ACTN2	PNLIPRP1
ANKRD1	CES2
CD6	ADH1B
CASQ1	CMPK2
CD74	UGT2B17
MYL3	ADCY9
SRL	PGM2L1
LMOD2	CNDP1
PTPLA	GSTZ1
SIX4	CPOX
MYH8	ENPP7
CMYA5	BST1
TTN	ACOX3
NEB	GSTA3
CST7	ENTPD6
CD8A	HMGCS2
SASH3	GNPAT
CSRP3	ALOX12B
CFB	MCEE
SMPX	AOC2
LMOD3	PFKL
HSPB7	SGPL1
TCAP	ACP4
ANKRD2	PLCD3
MYBPC2	DGKZ
ASB5	FECH
PAEP	POLR3B
IKZF3	SULT1A4
MYOT	PIKFYVE
TPM3	PLA2G10
PADI2	GDA
LDB3	GPX3
IFI30	GPD2
HIST1H2AI	CYP26B1
XIRP1	LCLAT1
MYF6	CA8
EEF1A2	ENPP1
RHOH	PLCE1
DUSP27	GMPR2
CSF1R	MIOX
C1QB	PNLIP
TNNT3	NOS2
FN1	NT5C2
CD79A	GK2
CCL21	POLR2A
PAIP2B	UPP1
SMYD1	ACP2
MYPN	AKR1C3
FITM1	GANC
CADM3	GSTK1
SLCO2B1	MTR
RBM24	GSS
C1QA	ALDH1A1
TMEM176B	APIP
MYL4	ENTPD1
CALML6	HK2
TIGIT	POLR2F
LRRC25	GSTA2
HFE2	BAAT
CACNA1S	CYP2A6
TPM2	AACS
TNFAIP8L2	UGT2A3
FBXO40	CA13
ATP2A2	TREH
NCF1	CYB5R3
HLA-DRA	BLVRB
ATP1B4	PLA2G12B
ADIPOQ	NNT
ITGB2	ADSS
CYBB	PDE6D
SIGLEC10	TYMS
HPSE	GSTM2
PPP1R3A	PDHB
SELPLG	UGT2B4
CCR2	NAGK
GZMB	UGT1A7
CCL18	NMNAT1
LILRB4	CYP26A1
ASB11	NME4
PSD4	CEL
CXCL1	UGT1A9
SIRPB2	METTL6
GRAP2	PKLR
PLN	CDS2
CD7	GOT1
CD209	FTMT
ODF3B	POLD3
TMOD4	MAOB
ENO3	TAT
CCL5	B4GALT2
TXLNB	GRHPR
MYOZ2	ECI2
JPH1	NANP
CD163	LCT
C16orf54	PAPSS1
SYK	AGMAT
SGCG	MTHFD2L
LRRC39	PLD1
CECR1	AMY1C
SYNPO2L	PDE1C
LRCH4	UMPS
GZMA	AKR1B1
PREX1	UCKL1
AKNA	AKR1A1
C1QC	GCLC
MMP1	OXCT1
MYLK3	UGT1A10
ITGAM	GLA
HLA-DRB5	CYP1A2
NARFL	ITPKB
CD3D	LDHAL6A
IL2RG	PISD
ZWINT	PDE5A
FHL1	XDH
CTSB	ALDH3A1
IFI6	IMPDH2
CD101	NOS1
MMP3	TSTA3
COTL1	PIK3CA
RUNX3	ALDH9A1
PKIA	UGDH
SIRPA	PLCB1
TET1	RPE65
HSPB3	GUSB
NR1D2	CYP4F2
CTSZ	PHOSPHO1
AC131097.4	IMPDH1
IL10RA	MPST
HIST1H3I	CYP2B6
LCP2	DCT
SH3BGR	NMRK1
ATP1A2	SYNJ2
RP11-766F14.2	ADH5
MICB	PDE8B
DHRS7C	UGT1A4
LAIR1	ALDOA
RYR1	UCK2
DOK3	ANPEP
SCIMP	PDE6C
GBAS	DHODH
CASQ2	G6PC2
HLA-C	MTHFD2
THEMIS2	TK1
PARVG	HADH
CAPN3	AOX1
FILIP1	PFKM
POSTN	AK1
FGD3	INPP5K
TNC	CA5B
DEF6	LAP3
TBC1D10C	HGD
PDIA4	PPOX
SH2D2A	POLR3D
SERPINA1	NT5E
SLAMF8	HMBS
RHBDF2	PLA2G4B
CXCL9	TRMT11
CHI3L1	ALOX15B
ANKRD23	HEXA
FCGR1A	GLB1
QSOX1	ADH4
EFHD2	GALK2
VSIG4	NUDT5
IGJ	TXNRD1
MEI1	GYS2
CHRNA1	GPT2
PSMB10	UGT2B10
FIBIN	SGPP2
ARHGDIB	LDHB
HRC	ITPKA
ITGB7	PDHA2
SCD	CYB5R1
FXR1	NAT1
HCST	NME1-NME2
FYB	PYGL
TMEM182	ALDH2
MYOM3	PGM2
MLTK	NMNAT3
HIST1H2BL	INPPL1
CTSH	CPT1B
APOL3	PDE6A
SLC11A1	GMPR
MYO1G	ALDH4A1
CD68	ACAT2
SNRNP48	CBR3
SOD2	PC
VKORC1L1	TRDMT1
FBXO32	TXNRD2
AMOT	PLCB4
LGMN	GMPPA
ZNF491	SUCLG2
TSPYL5	ALDH3B1
F13A1	GLUD1
BATF	PIP5K1A
B3GNTL1	AMT
TMSB10	ITPK1
FAT3	PCYT1A
APBB1IP	DEGS2
PIK3AP1	PIK3CD
DES	SULT2B1
MURC	GLS
NDRG2	CDS1
IGSF22	PGM1
ADPRHL1	ACADS
AC026703.1	INPP4A
PSAP	HK3
PNCK	ACAA1
HLA-DPB1	DHRS3
HLA-B	PYCR3
PLEK	IMPA1
PLTP	MPI
C9orf89	ADCY2
CORO1A	GLYCTK
TIMP1	IDO1
IL17RA	PDE4A
WAS	PTGES2
TBX3	ETNK1
LCP1	INPP4B
GRINA	PLCB2
IL1RN	LDHAL6B
FOLR2	GPAT3
PDK4	SMS
FXYD5	DPYD
PRKAA2	PDE6B
OSBPL6	HYI
PCED1B	PTDSS1
RARRES1	HMGCL
PGAM2	ASPA
PPP1CA	ACADVL
ERBB4	IPMK
CLSTN2	ENTPD3
MYOM1	GUCY1B1
ESRRG	DHRS4
TYROBP	PRPS1L1
CRIP1	POLD2
SLC25A4	WARS2
C7orf31	RRM2
ZBTB8A	ALDH3B2
MYLK2	GALE
CXCL13	ACER1
LBP	CBS
IL21R	ACPP
ABLIM2	GGT5
XBP1	AGPAT3
KIAA1671	G6PD
FPR1	HADHA
LILRB3	ACSM3
EZR	ITPA
DTNA	ASNS
FCGR3A	CA5A
NCF4	MARS2
ABHD14A	AGPS
HLA-DPA1	ADH7
BLM	PRODH2
SMR3B	NADK
SYPL1	GCLM
ENO1	CYP2C18
LYZ	ADO
PERP	DEGS1
CD36	PSPH
PYGO1	DMGDH
NMRK2	LTC4S
UNC45B	ADCY1
SVIL	CYP2C19
APOBEC3G	HAGHL
CFL2	DCK
CD4	CPT2
LGALS3BP	APRT
SH3BP1	CAD
CTSL	ALAS2
ARPC1B	FLAD1
RASSF4	PLA2G2F
PRRX1	PIK3C3
PTPRCAP	PDE7A
ITK	PDHA1
RAC2	FPGT
SATB2	HPD
MOB3A	ACSM2A
TNFRSF1A	CYP4A22
SREK1IP1	RDH8
RALY	OAT
HLA-A	PLPP3
C7orf43	GUCY1A1
EIF3E	MGLL
DAPP1	AGK
FSD2	ACO1
SMAP2	DPYS
TSHR	RDH16
WBP1L	DGAT2
PDLIM3	PAFAH1B1
TMOD1	ARG2
IFITM3	HEMK1
TRIM55	ME2
MAN2B2	MTAP
CR1	PHGDH
SYNC	UROS
44621	MINPP1
MSRB3	GPD1L
NEXN	PDE4D
LAG3	ACSL1
C1R	DHDH
USP54	GGT7
TNFAIP6	LTA4H
MAFB	CYP4A11
CRYAB	PYCR2
AKT3	TPH1
OAZ1	CA1
LYVE1	CHKB
CTNNAL1	ACY1
CNPY3	GNPNAT1
RNF213	ME3
PLCL1	UGT2A1
TOX	PMM2
BAG2	GALK1
CAP2	POLR3K
WDFY4	GPX2
RRBP1	CHST12
FAIM3	IMPA2
IRF4	POLR2K
IL2RB	AMD1
PPP2R3A	PSAT1
PTPRE	ENTPD5
EDN1	NPL
NUAK1	DAO
ZNF772	DTYMK
ST6GALNAC4	PGP
ENG	TKFC
KBTBD3	CYP26C1
PEBP1	NAA80
PFN1	CA12
BTN3A2	AFMID
HLA-DOA	PLA2G12A
LAPTM5	ASAH1
PDPN	LPCAT3
HIST1H2BH	CA7
BIVM	DGKA
BAK1	MAOA
EML2	BUD23
CMKLR1	PTGIS
RSC1A1	LPGAT1
TLR2	EHHADH
S100A9	FMO1
NOD2	UGT1A8
RPS26	CYP3A7
CXCR6	PDE1B
CSF2RB	ASMT
PM20D2	PDE3A
SNX17	ADSSL1
GNAI1	AMY1A
FCGR2B	ADCY5
TUBA8	DUT
CTSD	GAD1
SLC35B3	INPP5E
ZNF365	CA14
NUFIP1	MTMR2
44810	AHCYL2
TNFAIP3	PTGS1
FTL	SGMS1
MYL5	OPLAH
MMP16	BLVRA
CAMK2A	NEU4
LRRC17	DGKQ
PYCARD	HAGH
XPNPEP1	PYCR1
KIAA0408	SMPD1
FABP3	GSTM1
PLEKHO2	PTGS2
TOMM70A	CYP3A5
SH3BGRL2	MAT2A
SAC3D1	PNMT
STAC3	CTPS1
MYBL2	GGT1
DSG2	ACER3
MRAP2	AHCYL1
RPL3L	POLR3H
TAPBP	PLCB3
RAB10	GPAM
TP63	CHST13
HSDL1	RFK
GRN	SEPHS2
CCDC106	PLA2G4A
SACS	CPT1A
LAT2	GMPS
PTPRC	DCTD
MS4A4A	PLA2G4E
NRN1	SARDH
APOE	GGT6
RPL34	GAMT
ZAP70	AK3
KLHL6	ECHS1
PPP2R1B	CYP1A1
LPHN3	CKMT1B
FBN1	HPGDS
RBFOX1	FHIT
TGM2	PAFAH2
ISM1	CYP3A4
ZNF354C	GSTO1
ALPK2	UPRT
CTSS	TDO2
NDUFA4L2	METTL2B
RBM47	PCK1
44805	ALDOB
FPR2	CHAT
NOA1	ZNRD1
TMEM38A	GLO1
SVEP1	INPP5B
UBD	HPRT1
CDC45	PFKFB2
N6AMT1	POLR1E
RASGRP1	ALAS1
RAB37	PDE7B
LIMD2	GYS1
SLC45A4	ENPP6
TNF	AGPAT4
SPOCK2	PLA2G1B
SLC2A4	ACO2
MSRB1	LDHA
SOCS6	TYRP1
HLA-DQA2	GAD2
CKAP4	GPT
ZYX	MARS
SYPL2	LYPLA2
C16orf80	GSTP1
HDX	DLAT
TF	AGXT2
NEK6	ALAD
DMD	TXNDC12
STAB1	GBE1
BBS12	GNE
CYTIP	FMO4
LRRC70	DGKB
C1orf170	CYP2J2
PPP1R3C	HMOX2
EPM2AIP1	ACYP2
CXCL16	GNPDA2
VAV1	DGUOK
GBP5	ENOPH1
ZNF770	NADSYN1
BAI3	ALOX12
DCAF6	PNPLA4
KIAA1377	ALDH1A3
CCL4	ENPP3
OMD	PRUNE1
TMEM67	MMAB
ZNF382	PLCD4
ZNF385A	ENTPD4
KITLG	LCMT2
FCGR1B	NPR2
FAM84B	SUCLG2P2
C5orf51	DDC
ENDOD1	CHIT1
SAA2	CHDH
FBXO42	NME2
ACOT7	PLA2G2E
TBC1D12	PRIM1
PGRMC2	CHPT1
SIGLEC1	ALDH1B1
ANKRD44	HAO1
CCR5	POLR2J2
PSTPIP1	SHMT1
LGALS9	POLR1C
CHI3L2	PDE3B
CD5	RRM2B
DPP7	ACMSD
BRWD1	TBXAS1
TMEM66	GART
LMOD1	PDE4B
SLN	GUCY2C
RSPO3	CRLS1
MMP2	DNMT1
C10orf32	SORD
GPRASP1	ME1
SIRT6	UROC1
HLA-DMA	FMO5
RPL7	POLE3
RBM41	PIK3C2B
HIST1H1D	GPI
CCDC104	BCO1
AIF1	PLCD1
WASL	HNMT
CCDC176	HAL
GZMK	URAD
TUBA1B	ACACB
MRPS30	POLR2C
RYR3	GSTM5
PPP1R21	GALT
ANXA4	ACP1
COL6A6	PIPOX
CEP70	GBA
SDC3	NOS3
AMOTL1	PLD2
SH3BGRL3	GPAT2
DBNL	UCK1
TREM1	ALDH6A1
HDAC2	AANAT
FAM46C	SRM
EDNRA	GSTM3
AIM2	TYR
COX18	GSTT2
OSCAR	CERK
EIF2AK3	PCCA
EBF3	AKR1C1
IL27RA	DGKI
	CYP2D6
	POLD1
	ADH6
	NUDT2
	HAAO
	PKM
	NPR1
	DGKD
	GPX4
	UGT2B11
	POLR2H
	PRIM2
	POLE4
	NEU3
	NT5C3A
	CYP2U1
	HK1
	CDIPT
	IDO2
	NUDT9
	GSTA4
	GUK1
	CANT1
	PIP4K2A
	B4GALT1
	MBOAT7
	PCYT1B
	SMPD3
	ACYP1
	EPHX2
	MBOAT2
	CTPS2
	BPNT1
	PLA2G15
	LIPG
	AOC3
	NT5M
	PGS1
	FBP2
	SMPD2
	PDE11A
	PI4KB
	NNMT
	PDE9A
	SI
	PCYT2
	PDE2A
	ACY3
	OGDHL
	ADSL
	GMPPB
	AMY2B
	AK7
	CDO1
	FMO2
	TK2
	FTCD
	PFKP
	INPP1
	CAT
	GUCY2F
	MGST1
	LRAT
	PLA2G6
	DNMT3A
	P4HA1
	WARS
	LDHD
	ACSL3
	UGT1A5
	SPHK1
	LALBA
	EARS2
	PTEN
	LCMT1
	GATM
	PCK2
	KMO
	ODC1
	GCK
	HMGCS1
	POLR2J
	AMY1B
	CS
	PTGES
	GSTO2
	NMNAT2
	AK5
	AHCY
	OXCT2
	POLR3C
	AK4
	ENTPD8
	CKB
	G6PC
	PTDSS2
	AMDHD2
	GGCT
	NUDT12
	UROD
	CA6
	SDS
	BDH1
	OTC
	IDH2
	ACSS2
	RDH5
	ACADL
	MTMR7
	HADHB
	ALDH1A2
	PI4KA
	LPCAT4
	CPS1
	ISYNA1
	ETNK2
	PTGDS
	MLYCD
	SUOX
	TPI1
	GLDC
	CSAD
	GALC
	IPPK
	B4GALT6
	PNP
	GUCY1A2
	ADCY3
	INPP5A
	PIP5K1C
	SRR
	PLCG2
	DDO
	P4HA2
	POLR1A
	NAMPT
	JMJD7-PLA2G4B
	CYP2F1
	PRPS1
	CES5A
	SGMS2
	PEMT
	SUCLA2
	PAFAH1B2
	RDH12
	CYP2S1
	PCCB
	ADI1
	SCLY
	PAH
	PRPS2
	POLR1B
	ACAA2
	NME7
	CA9
	PDE10A
	DHRS9
	NT5C1A
	ADH1A
	AGPAT1
	ADCY6
	ENPP2
	PLA2G2C
	EPHX1
	SMPD4
	RDH11
	UXS1
	GSTA5
	LIPC
	LCAT
	GPX7
	GMDS
	ACADSB
	RETSAT
	ACSS1
	ABAT
	HCCS
	MGAM
	POLR3GL
	MTHFD1L
	MTMR1
	EPRS
	COX15
	CYP2C9
	ACACA
	PLCZ1
	CYP1B1
	GCAT
	GNPDA1
	DLD
	LYPLA1
	ACHE
	BHMT
	ADCY10
	TAZ
	CD38
	NEU1
	POLR2B
	SULT1A1
	FAH
	INMT
	AKR1C2
	SULT1E1
	GFPT1
	CHKA
	GLUD2
	ASS1
	PLA2G2A
	P4HA3
	GAA
	AZIN2
	ADK
	MTHFD1
	ACER2
	PIK3CG
	ACP5
	AGPAT2
	GCDH
	MGST3
	NIT2
	AMPD2
	GUCY2D
	QPRT
	POLA2
	SEPHS1
	UGP2
	ACSL4
	BDH2
	NEU2
	ALDOC
	PIP5K1B
	PLPP2
	POLR2J3
	ACP6
	RRM1
	GSTM4
	TPMT
	GBA3
	IDH1
	ASAH2
	PLA2G2D
	LPCAT2
	ALDH18A1
	ACSL6
	IL4I1
	GSTA1
	LDHC
	PIK3C2A
	SGPP1
	ACSL5
	ACSS3
	HDC
	POLE
	CHIA
	PIK3CB
	PHPT1
	ACSM4
	COX10
	PNPLA3
	OGDH
	CMPK1
	SAT2
	CYP2C8
	PYGB
	ADCY4
	CA2
	NANS
	CDA
	GFPT2
	ACOT12
	AMDHD1
	MAT2B
	MBOAT1
	AMPD3
	PFKFB4
	DBH
	GOT2
	MDH1
	LPCAT1
	SULT1A3
	ADCY8
	MDH2
	HEXB
	NAGS
	CYP4F3
	PGD
	AMY2A
	PNLIPRP2
	HIBCH
	GNMT
	PLA2G7
	PFKFB1
	ALLC
	GPX5
	KHK
	HAO2
	POLR1D
	SPHK2
	ACSM1
	ACOX1
	POLR3F
	DGKE
	LPL
	CA4
	PFKFB3
	PIP4K2B
	SUCLG1
	PGM3
	DGKH
	UGT8
	SPTLC1
	NAT2
	PRDX6
	CTH
	POLE2
	PNPT1
	SHMT2
	PLA2G3
	GAL3ST1
	UGT2B28
	CYP3A43
	CBR1
	ATIC
	ENTPD2
	DGAT1
	PLPP1
	GSR
	MIF
	ADCY7
	INPP5J
	CMAS
	AWAT2
	AC005759.1
	GPX6
	PIK3C2G
	NT5C1B
	AGXT
	GPAT4
	DNMT3B
	MGST2
	POLR3G
	UGCG
	PFAS
	POLR2I
	OCRL
	AC139530.1
	ACSM5
	TPO
	L2HGDH
	FBP1
	RENBP
	ADH1C
	AADAT
	PAPSS2
	MAT1A
	SYNJ1
	ADPRM
	GPX1
	AK2
	ALDH3A2
	FMO3
	CP
	UGT1A3
	PLCG1
	TPH2
	CYP2E1
	UPP2
	PDE8A
	CYP2A13
	POLA1
	POLR3A
	PPAT
	PAFAH1B3
	POLR2L
	POLR2E
	SPTLC2
	NME3
	NME5
	SULT1A2
	CPT1C
	FADS2
	ADA
	ALDH7A1
	ECI1
	UGT1A1
	UGT2B15
	ASL
	UGT1A6
	CYP2A7
	MTMR6
	KYNU
	ALOX15
	NME1
	KDSR
	POLR2G
